# Supplementary material for: A new 12-gene diagnostic biomarker signature of melanoma revealed by integrated microarray analysis
Source: PeerJ. 2013 Mar 5;1:e49. doi: 10.7717/peerj.49 (PMC3628745; doi:10.7717/peerj.49)
Supplement: Table S3 [file peerj-01-49-s003.xlsx]

## Sheet: Sheet1
gene symbols	No.of reported	Hoek et al, 2004	Smith et al, 2005	Haqq et al, 2005	Okamoto et al, 2005	Winnipennickx et al, 2006	Mandruzzato et al, 2006	Alonso et al, 2007	Jaeger et al, 2007	John et al, 2008	Riker et al, 2008	Bogunovic et al, 2009	Kashani-Sabet et al, 2009	Koh et al, 2009	Jeffs et al, 2009	Scatolini et al, 2010	Kabbarah et al, 2010
KRT15	4		√						√		√					√
MAGEA6	4	√						√	√		√
SULF1	4	√	√						√							√
RORA	4		√						√		√					√
AQP3	3								√		√					√
CSAG2	3	√							√		√
CSAG3	3	√							√		√
DSP	3	√							√							√
FGFR3	3								√		√					√
HLA-DQB1	3	√		√		√
MAGEA12	3	√							√		√
MAGEA3	3	√							√		√
SCEL	3								√							√
KRT6B	3								√		√					√
LGALS7	3								√		√					√
LOR	3								√		√					√
SDC1	3	√							√							√
AKR1C1	2								√						√
AKR1C2	2								√						√
ANK3	2	√							√
COL17A1	2								√					√
DSC3	2								√
EGFR	2								√							√
EPHA3	2	√														√
FGFR2	2		√						√
GATA3	2								√		√
GPR87	2								√							√
HEY1	2	√									√
HLA-DRB4	2	√				√
KRT14	2								√							√
LAD1	2								√							√
NMU	2								√							√
PRAME	2	√												√
PTPRF	2	√														√
RHBDL2	2					√										√
SCGB2A2	2		√						√
SERPINA3	2	√						√
SERPINB5	2		√						√
TACSTD2	2								√							√
TNC	2	√	√
TRIM29	2								√							√
KLK11	2								√							√
KRT5	2								√							√
MGST1	2		√													√
APOC2	1	√
APOC4	1	√
C19orf33	1										√
CCDC3	1															√
CHST6	1	√
CXCL13	1											√
DCD	1		√
DST	1								√
ELOVL3	1		√
FOXQ1	1															√
HMGA2	1	√
IL1F7	1															√
ISG20	1	√
JUP	1								√
KRTAP19-1	1					√
MAGEA1	1	√
MAGEA2	1										√
MAGEA2B	1										√
MIA	1	√
MYOZ2	1	√
PIP	1		√
PLA1A	1	√
RAPGEFL1	1								√
SGPP2	1															√
TFPI2	1																√
THRSP	1		√
WFDC5	1													√
COL9A3	1	√
CYP26B1	1								√
CYP4F8	1		√
DLX1	1											√
EREG	1															√
FGF13	1	√
IGSF9	1		√
LASS3	1															√
MAGEC1	1	√
NEBL	1								√
RASGRF1	1															√
SCGB1D2	1		√
SERPINB7	1															√
TRIM7	1															√
HLA-DQA1	0
C1orf116	0
AADACL2	0
ABCA13	0
AKR1C3	0
ALDH1A3	0
ANKRD35	0
BTBD16	0
C10orf116	0
C1orf172	0
C4orf7	0
CAPNS2	0
CHP2	0
COL11A1	0
CTAG1A	0
CTAG1B	0
CTAG2	0
CYP3A5	0
DGAT2	0
DGAT2L3	0
DKFZP434B061	0
DMKN	0
ELMOD1	0
ENTHD1	0
EYA1	0
FLJ37464	0
FMN2	0
FSTL5	0
GAGE1	0
GAGE12B	0
GAGE12C	0
GAGE12D	0
GAGE12E	0
GAGE12F	0
GAGE12G	0
GAGE12H	0
GAGE12I	0
GAGE12J	0
GAGE2A	0
GAGE2B	0
GAGE2C	0
GAGE2D	0
GAGE2E	0
GAGE3	0
GAGE4	0
GAGE5	0
GAGE6	0
GAGE7	0
GAGE8	0
GBP5	0
GPR115	0
GRHL3	0
HLA-DRB2	0
HLA-DRB3	0
HLA-DRB5	0
IGF2	0
IGFL2	0
IGL@	0
IL13RA2	0
IL8	0
INS-IGF2	0
KRT25	0
KRT77	0
LEP	0
LOC100133484	0
LOC100133661	0
LOC100133811	0
LOC730415	0
MAL2	0
MGP	0
MICALCL	0
MPP7	0
PPP1R14C	0
PPP2R2C	0
RGS4	0
RNASE2	0
RSPO1	0
SAA1	0
SAA2	0
SCARA5	0
SERPINA12	0
SHC4	0
SLAMF7	0
TF	0
TKTL1	0
WNT4	0
XAGE1A	0
XAGE1B	0
XAGE1C	0
XAGE1D	0
XAGE1E	0
ZIC1	0
ZNF749	0
ZNF750	0
C6orf218	0
ATP6V1C2	0
CYP4B1	0
EXPH5	0
FRMD5	0
GAD1	0
IGFBD5	0
IGHG1	0
IGHV4-31	0
LAMB4	0
LOC100126583	0
LOC124220	0
LOC285986	0
LOC645323	0
MAGEA10	0
MMP1	0
SCML4	0
SH3RF2	0
TMEM154	0
TMEM79	0
TP63	0
