# Supplementary material for: A new 12-gene diagnostic biomarker signature of melanoma revealed by integrated microarray analysis
Source: PeerJ. 2013 Mar 5;1:e49. doi: 10.7717/peerj.49 (PMC3628745; doi:10.7717/peerj.49)
Supplement: Table S4 [file peerj-01-49-s004.xlsx]

## Sheet: Sheet1
gene symbol	studies
ALDH1A3	Luo et al. 2012. Stem Cellls 30:2100-2113
COL1A1	Lin et al. 2005. Arch Pathol Lab Med 129:884-92
COL17A1	Krenacs et al. 2012. Histochem cell Biol. 138:653-667
CSAG2	Feller et al. 2000. Anticancer Res 20:4147-4151	Janjic et al. 2006. J Immunol 177:2717-2727
CTAG2	Lethe et al. 1998. Int J Cancer 76:903-908	Usener et al. 2003. Br J Dermatol 149:282-288	Svobodova et al. 2011. Eur J Cancer 47:460-469
CYP3A5	Zhang et al. 2006. J Pathol 209:213-219
DCD	Rieg et al. 2004. Br J Dermatol 151:534-539
EFGR	Huang et al. 1996. Anticancer Res 16:3557-3563	Scholes et al. 2001. Arch Ophthalmol 119:373-377	Mallikarjuna et al. 2007. Curr Eye Res 32:281-290	Ueno et al. 2008. Int J Cancer 123:340-347	Boone & Brochez. 2009.Verh K Acad Geneeskd Belg 71:251-294	Diaz et al. 2009. Front Biosci 14:159-166
	Topcu-Yilmaz. 2010. Melanoma Res 20:126-132	Boone et al. 2011. J Cutan Pathol. 38:492-502
EPHA3	Balakrishnan et al. 2007. Cancer Res 67:3545-3550	Mosch et al. 2012. Cell Adh Migr 6:113-125	Lisabethe et al. 2012. Biochemistry 51:1464-1475
FCRLA	Inozume et al. 2007. J Invest Dermatol 127: 2818-2822
FGFR2	Gartside et al. 2009. Mol Cancer Res 7:41-54
FGFR3	Cheng et al. 2006. Bio Pharm Bull 29:655-669	Yadav et al. 2012. J Biol Chem 287:28087-98
GAGE family	Bazhin et al. 2007. Cancer Lett 251:258-267
GBP5	Fellenberg et al. 2004. J Invest Dermatol 122:1510-1517
HLA-DQB1	Lee et al. 1994. Int J Cancer 59:510-513	Lee et al. 1996. Cancer 78:758-763	Kageshita et al. 1997. Tissue Antigens 49:466-470	Bateman et al. 1998. Tissue Antigens 52:67-73
HMGA2	Murakami et al. 2010. Mol Biol Rep 37:1279-86.
IGF2/INS-IGF2	Soares et al. 2010. Growth Horm IGF Res 20 :295-297
IL8	Zhang et al. 2011. Int J Mol Sci 12:1505-1518
LEP	Brandon et al. 2009. Cancer Biol Ther 8:1871-1879	Ellerhorst et al. 2010. Oncol Rep 23:901-907	Amjadi et al. 2011. J Exp Clin Cancer Res 30:21.	Lawrence et al. 2012. Neurol Res Int 2012:870807: Epub 2012 Jan 4
LUM	Vuillermoz et al. 2004. Exp Cell Res 296:294-306	Sifaki et al. 2006. IUBMB Life 58:606-610	Radwanska et al. 2008. Life Sci 83:651-660.	Brezillon et al. 2009. J Physiol Pharmacol 60:15-22
MAGEA1	Brasseur et al. 1995. Int J Cancer 63:375-380	Mulcahy et al. 1996. Int J Cancer 66:738-742	Chen et al. 1997. J Immunother 20:265-275	Luyten et al. 1998. Melanoma Res 8:11-16	Caballero et al. 2010. PLoS One 5:e12773	Errington et al. 2012. Br J Ophthalmol 96:451-458
MAGEA2	Brasseur et al. 1995. Int J Cancer 63:375-380	Chen et al. 1997. J Immunother 20:265-275	Luyten et al. 1998. Melanoma Res 8:11-16	Caballero et al. 2010. Cancer Immun 8:2
MAGEA3	Brasseur et al. 1995. Int J Cancer 63:375-380	Chen et al. 1997. J Immunother 20:265-275	Luyten et al. 1998. Melanoma Res 8:11-16	Vourc'h-Jourdain et al. 2009. Arch Dermatol Res 301:673-679	Errington et al. 2012. Br J Ophthalmol 96:451-458
MAGEA6	Gibbs et al. 2000. Melanoma Res 10:259-264	Errington et al. 2012. Br J Ophthalmol 96:451-458
MAGEA12	Gibbs et al. 2000. Melanoma Res 10:259-264
MIA	Bosserhoff et al. 1997. Cancer Res 57:3149-3153	Bosserhoff et al. 1998. Hautarzt 49:762-769	Bosserhoff et al. 1999. Anticancer Res 19:2691-2693	Perez et al. 2000. Hum Pathol 31:1381-1388	Guba et al. 2000. Br J Cancer 83:1216-1222	Schmitz et al. 2000. Anticancer Res 20:5059-5063
	Stahlecker et al. 2000. Anticancer Res 60:5041-5044	Bosserhoff et al. 2001. Recent Results Cancer Res158:158-168	Bosserhoff et al. 2001. Melanoma Res11:417-421.	Meral et al. 2001. Melanoma Res 11:627-632	Juergensen et al. 2001. Tumour Biol 22:54-58	Hochberg et al. 2002. Br J Dermatol 146:244-249.
	Schaller et al. 2002. Melanoma Res 12:593-599	Garbe et al. 2003. Cancer 97:1737-1745	Faries et al. 2004. Ann Surg Oncol 11:85-93	Tas et al. 2004. Am J Clin Oncol 27:225-228	Reiniger et al. 2005. Graefes Arch Clin Exp Ophthalmol 243:1161-1166	Cao et al. 2007. Anticancer Res 27:595-599
	Lugovic et al. 2007. Coll Antropol 31 Suppl 1:7-11	Barak et al. 2007. Anticancer Res 27:1897-1900	Faries et al. 2007. Cancer Invest 25:285-293	Vucetic et al. 2008. Melanoma Res 18:201-207	Dumitrascu et al. 2009. Roum Arch Microbiol Immunol 68:125-135.	Kluger et al. 2011. Clin Cancer Res 17:2417-2425
	Klingenstein et al. 2011. Melanoma Res 21:352-356	Hofmann et al. 2011. J Dermatol 38:880-886	Diaz-Lagares et al. 2011. Tumour Biol 32:1155-1161	Essler et al. 2011. PLoS One 6:e24632	Schmidt et al. 2012. PLoS One 7:e37941
PRAME	Soikkeli et al. 2007. J Pathol 213:180-189	Westekemper et al. 2010. Br J Ophthalmol 94:1322-1327
SERPINA3	Dimberg et al. 2011. Oncol Lett 2:413-418
SHC4	Fagiani et al. 2007. Cancer Res 67:3064-3073	Pasini et al. 2009. Expert Opin Ther Targets 13:93-104
TF	Krzyminiewski et al. 2011. Appl Magn Reson 40:321-330
TFPI2	Liu et al. 2008. Pigment Cell Melanoma Res 21:545-558	Tanemura et al. 2009. Clin Cancer Res 15:1801-1807
TNC	Fukunaga-Kalabis et al. 2010. Oncogene 29:6115-6124	Grahovac et al. 2012. J Invest Dermatol doi: 10.1038/jid.2012.263
XAGE1	Egland et al. 2002. Mol Cancer Ther 1:441-450	Zendman et al. 2002. Int J Cancer 97:195-204
