# Supplementary material for: A new 12-gene diagnostic biomarker signature of melanoma revealed by integrated microarray analysis
Source: PeerJ. 2013 Mar 5;1:e49. doi: 10.7717/peerj.49 (PMC3628745; doi:10.7717/peerj.49)
Supplement: Table S6 [file peerj-01-49-s006.xlsx]

## Sheet: Sheet1
Study	Microarray access number	Sample size of NS/BN	Sample size of MM	Platform	No. of probesets	No. of genes	No. of genes of signatures
Hoek et al, 2004	GEO：GSE4570	2	5	Affymetrix Human Genome U133A Array	13262	13262	589
Smith et al, 2005	GEO：GSE4587	2	5	Affymetrix Human Genome U133 Plus 2.0 Array	20828	20828	100
Riker et al, 2008	GEO：GSE7553	5	40	Affymetrix Human Genome U133 Plus 2.0 Array	20828	20828	65
Scatolini et al, 2010	GEO：GSE12391	18	5	Agilent-012391 Whole Human Genome Oligo Microarray G4112A	18.842	18842	455
Rose et al, 2011	GEO：GSE22301	2	14	Affymetrix Human Genome U133A 2.0 Array	13262	13262	NA
