# Supplementary material for: A new 12-gene diagnostic biomarker signature of melanoma revealed by integrated microarray analysis
Source: PeerJ. 2013 Mar 5;1:e49. doi: 10.7717/peerj.49 (PMC3628745; doi:10.7717/peerj.49)
Supplement: Table S8 [file peerj-01-49-s008.xlsx]

## Sheet: Sheet1
Table s8: Fold change values of 12 signature genes between benign nevi/normal skin and primary melanoma.
Gene	GSE4570	GSE4587	GSE7553	GSE12391	GSE22301
EGFR	-2.80597	-25.6657	-4.75	-1.54833	22.3435
FGFR2	3.16814	-1068.81	-6.01	-1.82438	1.90731
FGFR3	-1.39801	-232.953	-6.73	-1.55501	17.9909
CXCL13	-1.05814	60.1456	18.98	1.43584	2.72191
COL11A1	-37.162	4.71954	10.98	2.03671	1.29632
WNT4	-36.1569	-39.4524	-5.31	-1.98495	1.10338
PTPRF	3.81074	-3.44544	-3.01	-1.87123	32.9199
PPP2R2C	NA	-14.1279	-11.34	-1.20658	NA
TNC	191.111	4.23242	8.74	4.00049	41.6123
IL8	-1.74774	130.984	13.57	7.14804	527.484
CHP2	1.65823	-352.38	-8.34	NA	1.7495
SHC4	NA	26.4201	2.24	2.23799	NA
